# Supplementary material for: Data describing the association between rs266729 polymorphism inadiponectin promoter gene and Type 2 Diabetes Mellitus
Source: Data Brief. 2016 Nov 21;9:1138–40. doi: 10.1016/j.dib.2016.11.040 (PMC5133470; doi:10.1016/j.dib.2016.11.040)
Supplement: Supplementary file 4 — Supplementary material [file mmc4.zip]

Archive with 1 entries (1 files):
- tables2.rar
